# Supplementary material for: Fecal Feline Coronavirus RNA Shedding and Spike Gene Mutations in Cats with Feline Infectious Peritonitis Treated with GS-441524
Source: Viruses. 2022 May 17;14(5):1069. doi: 10.3390/v14051069 (PMC9147249; doi:10.3390/v14051069)
Supplement: Supplementary file 1 [file viruses-14-01069-s001.zip]

Archive with 1 entries (1 files):
- viruses-1680563-supplementary.pdf
